# Supplementary material for: In Silico Prioritisation of Similarity-Selected Small Molecules Targeting the IsdB NEAT Domain of Staphylococcus aureus as a Potential Antivirulence Strategy
Source: Int J Mol Sci. 2026 Jun 28;27(13):5834. doi: 10.3390/ijms27135834 (PMC13362405; doi:10.3390/ijms27135834)
Supplement: Supplementary file 1 [file ijms-27-05834-s001.zip]

Archive with 1 entries (1 files):
- ijms-4319671-supplementary.pdf
